# Supplementary material for: CARF-dependent preferential RNA cleavage by Csm6 increases drug susceptibility of mycobacteria
Source: Nucleic Acids Res. 2025 Jul 2;53(12):gkaf622. doi: 10.1093/nar/gkaf622 (PMC12214007; doi:10.1093/nar/gkaf622)
Supplement: gkaf622_Supplemental_Files [file gkaf622_supplemental_files.zip]

Archive with 2 entries (2 files):
- 2025-5-27 supplementary table 4.xlsx
- 20250606_supplementary_materials.pdf
