# Supplementary material for: CARF-dependent preferential RNA cleavage by Csm6 increases drug susceptibility of mycobacteria
Source: Nucleic Acids Res. 2025 Jul 2;53(12):gkaf622. doi: 10.1093/nar/gkaf622 (PMC12214007; doi:10.1093/nar/gkaf622)
Supplement: gkaf622_Supplemental_Files [file gkaf622_supplemental_files.zip › 2025-5-27 supplementary table 4.xlsx]

## Sheet: csm6
Table S4 Differentially expressed genes in csm6-expressing and dcsm6CARF-expressing strain
DEGs in csm6-OE
	locus_tag	baseMean	log2FoldChange	padj	gene	product
1	MSMEG_0001	2384.92	-1.05	0	dnaN	DNA polymerase III, beta subunit
2	MSMEG_0002	1135.64	-0.92	0		6-phosphogluconate dehydrogenase,decarboxylating
3	MSMEG_0020	1187.46	-1.48	0		Periplasmic binding protein
4	MSMEG_0025	928.76	-0.95	0.02		conserved hypothetical protein
5	MSMEG_0026	805.73	-0.99	0		putative membrane protein
6	MSMEG_0028	2585.14	-1.21	0		serine-threonine protein kinase
7	MSMEG_0030	1437.12	-1.26	0	pknA	serine/threonine protein kinase PknA
8	MSMEG_0031	1300.04	-1.09	0		Penicillin binding protein transpeptidase domainprotein
9	MSMEG_0033	1121.31	-0.89	0.04		protein phosphatase 2C
10	MSMEG_0034	712.89	-0.9	0.03		FHA domain protein
11	MSMEG_0056	350.79	-1.87	0		hypothetical protein
12	MSMEG_0058	472.83	-0.94	0.02		conserved hypothetical protein
13	MSMEG_0060	1272.29	-0.87	0.02		conserved hypothetical protein
14	MSMEG_0061	2989.35	-0.95	0		ftsk/spoiiie family protein
15	MSMEG_0063	953.13	-1.21	0		PE family protein
16	MSMEG_0064	1567.49	-1.28	0		ppe family protein
17	MSMEG_0066	2194.45	-1.05	0.01		early secretory antigenic target, 6 kDa
18	MSMEG_0067	1650.73	-1.18	0		conserved hypothetical protein
19	MSMEG_0069	2637.86	-1.51	0		translation initiation factor IF-2 protein
20	MSMEG_0070	1288.34	-0.88	0.02		hypothetical protein
21	MSMEG_0071	6593.74	-1.07	0		conserved hypothetical protein
22	MSMEG_0076	2280.4	-1.33	0		antigen MTB48
23	MSMEG_0077	1548.78	-1.26	0		hypothetical protein
24	MSMEG_0078	1591.7	-1.62	0		hypothetical protein
25	MSMEG_0079	622.86	-1.01	0.01		hypothetical protein
26	MSMEG_0081	407.98	-1.34	0		conserved hypothetical protein
27	MSMEG_0091	986.1	-1.45	0		putative transcriptional regulator
28	MSMEG_0092	1462.47	-1.1	0		probable transcriptional regulatory protein
29	MSMEG_0110	968.25	-0.92	0.02	pntA	NAD(P) transhydrogenase, alpha subunit
30	MSMEG_0129	818.7	-1.21	0		cyclase/dehydrase family protein
31	MSMEG_0134	1185.41	-0.88	0.02		virulence factor Mce family protein
32	MSMEG_0135	1357.71	-1.21	0		virulence factor Mce family protein
33	MSMEG_0136	1010.25	-0.89	0.01		virulence factor Mce family protein, putative
34	MSMEG_0137	1846.3	-1.16	0		virulence factor mce family protein
35	MSMEG_0138	1080.71	-0.85	0.04		virulence factor Mce family protein
36	MSMEG_0139	1633.4	-1.04	0		mce-family protein mce1f
37	MSMEG_0140	479.05	-0.89	0.04		probable conserved mce associated membraneprotein
38	MSMEG_0146	1033.55	-0.92	0.01		mosc domain protein
39	MSMEG_0194	1156.95	-1.24	0		serine esterase, cutinase family protein
40	MSMEG_0215	774.48	-0.96	0.03		YhhW family protein
41	MSMEG_0225	2820.25	-0.96	0		MmpL4 protein
42	MSMEG_0226	400.6	-1.14	0		MmpS5 protein
43	MSMEG_0230	1099.58	-1.14	0.01		conserved hypothetical protein
44	MSMEG_0231	1512.18	-1.55	0		conserved hypothetical protein
45	MSMEG_0233	4722.94	-1.05	0		lipoprotein Lpps
46	MSMEG_0239	977.57	-0.89	0.01		O-acetylhomoserine/O-acetylserine sulfhydrylase
47	MSMEG_0240	852.57	-1.5	0		conserved hypothetical protein
48	MSMEG_0241	2643.58	-0.86	0.02		MmpL11 protein
49	MSMEG_0243	986.49	-1.28	0		conserved hypothetical protein
50	MSMEG_0244	1017.89	-1.06	0.01		two component response transcriptionalregulatory protein prra
51	MSMEG_0250	5282.96	-1.13	0		membrane protein, MmpL family protein
52	MSMEG_0251	888.75	-0.97	0		conserved hypothetical protein
53	MSMEG_0255	5029.42	-0.9	0.01		phosphoenolpyruvate carboxykinase
54	MSMEG_0267	1961.89	-1	0		esterase
55	MSMEG_0317	3396.2	-1.2	0		conserved hypothetical protein
56	MSMEG_0363	798.15	-1.05	0.01		TetR-family protein regulatory protein
57	MSMEG_0380	1123.04	-1.99	0		MmpS4 protein
58	MSMEG_0381	7733.4	-1.88	0		Mmp14a protein
59	MSMEG_0382	5442.43	-1.78	0		putative transport protein
60	MSMEG_0383	8834.67	-1.34	0		conserved hypothetical protein
61	MSMEG_0384	1321.96	-0.89	0	rfbA	glucose-1-phosphate thymidylyltransferase
62	MSMEG_0386	1359.49	-1.05	0		NAD dependent epimerase/dehydratase familyprotein
63	MSMEG_0388	3113.89	-1.39	0	tylF	Macrocin-O-methyltransferase
64	MSMEG_0389	2654.2	-0.98	0		putative glycosyl transferase
65	MSMEG_0390	1801.24	-1.1	0		putative acyltransferase
66	MSMEG_0391	3922.16	-1.3	0		Rmt3 protein
67	MSMEG_0399	1126.34	-2.29	0		conserved domain protein
68	MSMEG_0400	16582.3	-1.56	0		peptide synthetase
69	MSMEG_0401	6379.51	-1.56	0		putative non-ribosomal peptide synthase
70	MSMEG_0402	21182.8	-1.33	0		linear gramicidin synthetase subunit D
71	MSMEG_0403	868.09	-1.08	0		integral membrane protein
72	MSMEG_0404	362.93	-1.04	0.01		sigma associated protein
73	MSMEG_0409	4005.91	-1.8	0		Condensation domain protein
74	MSMEG_0410	2823.09	-0.86	0.02		MmpL protein
75	MSMEG_0411	1313.38	-1.01	0		acyl-CoA synthase
76	MSMEG_0412	2007.16	-1.04	0		conserved hypothetical protein
77	MSMEG_0415	1120.32	-1.16	0		NADH-fmn oxidoreductase
78	MSMEG_0451	1854.73	-0.98	0		oxidoreductase, FAD-linked
79	MSMEG_0456	1830.17	-0.85	0.01		DNA gyrase subunit A
80	MSMEG_0457	1542.96	-0.9	0.03		DNA topoisomerase IV subunit B
81	MSMEG_0491	973.19	-1.06	0		transcriptional regulator, LacI family protein
82	MSMEG_0557	331.47	-1.39	0		hypothetical protein
83	MSMEG_0576	3332.43	1.01	0		MmpL4 protein
84	MSMEG_0638	1535	-1.05	0		conserved hypothetical proline and threoninerich protein
85	MSMEG_0639	2281.65	-1.16	0		oligopeptide transport ATP-binding protein AppF
86	MSMEG_0640	2277.07	-1.1	0		oligopeptide transport ATP-binding protein OppD
87	MSMEG_0641	1769.9	-1.2	0		binding-protein-dependent transport systemsinner membrane component
88	MSMEG_0642	3441.11	-1.57	0		hypothetical ABC transporter permease proteinYliD
89	MSMEG_0643	28934.4	-1.36	0		extracellular solute-binding protein, familyprotein 5, putative
90	MSMEG_0645	1598.69	-1.38	0		putative beta-1,3-glucanase
91	MSMEG_0679	1665.07	-1.27	0		conserved hypothetical protein
92	MSMEG_0686	522.03	-0.95	0.01		oxidoreductase
93	MSMEG_0701	601.21	-1	0		hypothetical protein
94	MSMEG_0725	1259.29	-1.63	0		IS1137, transposase orfB
95	MSMEG_0726	639.67	-1.44	0		hypothetical protein
96	MSMEG_0736	2856.61	-1.57	0		conserved hypothetical protein
97	MSMEG_0748	246.59	0.99	0.04		ATPase associated with various cellularactivities, AAA_5
98	MSMEG_0768	427.29	-1.11	0		conserved hypothetical protein
99	MSMEG_0769	1340.57	-1	0	metZ	O-succinylhomoserine sulfhydrylase
100	MSMEG_0814	456.48	-0.94	0.03		membrane protein
101	MSMEG_0824	786.87	-0.99	0.02		conserved hypothetical protein
102	MSMEG_0825	805.67	-1.05	0.01	thiD	phosphomethylpyrimidine kinase
103	MSMEG_0826	2940.23	-1.18	0	thiC	thiamine biosynthesis protein ThiC
104	MSMEG_0832	555.17	-1.17	0	def	peptide deformylase
105	MSMEG_0833	1058.58	-1.97	0		conserved hypothetical protein
106	MSMEG_0834	1200.97	-1.36	0		tuberculin related peptide
107	MSMEG_0835	1414.65	-1.05	0.01	sodC	copper/zinc superoxide dismutase
108	MSMEG_0836	1688.31	-1.12	0		carboxylate-amine ligase
109	MSMEG_0837	227.47	-0.99	0.04		hypothetical protein
110	MSMEG_0840	1685.85	-1.1	0		hypothetical protein
111	MSMEG_0842	3013.92	-1.27	0		hypothetical protein
112	MSMEG_0845	642.1	-1.07	0		multisubunit Na+/H+ antiporter
113	MSMEG_0909	1615.34	-1.02	0		acyl-ACP thioesterase superfamily protein
114	MSMEG_0913	3738.46	-1.63	0		methoxy mycolic acid synthase 1
115	MSMEG_0915	1385.58	-0.88	0.01		polyphosphate kinase 2 superfamily protein
116	MSMEG_0916	1140.61	-1.36	0		transcriptional regulator, TetR family protein
117	MSMEG_0919	1809.11	-0.99	0		heparin-binding hemagglutinin
118	MSMEG_0929	1595.08	-1.24	0		ErfK/YbiS/YcfS/YnhG family protein
119	MSMEG_0931	1228.41	-1.84	0		hypothetical protein
120	MSMEG_0932	2881.95	-1.96	0		ROK family protein
121	MSMEG_0933	1097.38	-1.21	0		conserved hypothetical protein
122	MSMEG_0935	3446.84	-1.29	0		2,3-bisphosphoglycerate-dependentphosphoglycerate mutase
123	MSMEG_0938	1756.83	-1	0		conserved hypothetical protein
124	MSMEG_0939	2214.88	-1.42	0		Ppx/GppA phosphatase family protein
125	MSMEG_0940	1515.68	-1.22	0		conserved hypothetical protein
126	MSMEG_0945	1274.18	-1.94	0		conserved domain protein
127	MSMEG_0946	2917.45	-1.64	0		NAD dependent epimerase/dehydratase familyprotein
128	MSMEG_0948	1252.07	-1.55	0		conserved hypothetical protein
129	MSMEG_0949	679.21	-0.93	0.03		HAD-superfamily protein subfamily protein IBhydrolase, TIGR01490
130	MSMEG_0952	2213.73	-1.07	0	hemA	glutamyl-tRNA reductase
131	MSMEG_0953	1904.89	-1.52	0	hemC	porphobilinogen deaminase
132	MSMEG_0954	3432.11	-1.05	0.01	hemD	uroporphyrinogen-III synthase
133	MSMEG_0965	31655.8	-1.29	0		porin
134	MSMEG_0966	455.53	-1.31	0		conserved hypothetical protein
135	MSMEG_0986	731.3	-0.95	0.01		RemM protein
136	MSMEG_0988	2352.57	-1.01	0	menA	1,4-dihydroxy-2-naphthoateoctaprenyltransferase
137	MSMEG_0989	441.65	-0.99	0.01		conserved hypothetical protein
138	MSMEG_1060	15891.8	-1.32	0		putative Lsr2 protein
139	MSMEG_1108	1343.18	-0.9	0.01		hydrolase, alpha/beta fold family protein
140	MSMEG_1188	1306.34	-0.96	0		conserved hypothetical protein
141	MSMEG_1206	71.1	1.3	0.02		hypothetical protein
142	MSMEG_1232	435.45	0.95	0.03		ABC transporter substrate-binding protein
143	MSMEG_1236	2491.85	-3.06	0		Mpr protein
144	MSMEG_1237	352.75	-2.15	0		hypothetical protein
145	MSMEG_1238	1882.7	-1.29	0		type III restriction enzyme, res subunit
146	MSMEG_1242	2555.33	-1.16	0	iscS	cysteine desulfurase IscS
147	MSMEG_1243	5067.4	-1.1	0		conserved hypothetical protein
148	MSMEG_1244	7827.47	-1.21	0		conserved hypothetical protein
149	MSMEG_1245	6631.94	-1.01	0		phosphoadenosine phosphosulfate reductase
150	MSMEG_1246	5062.84	-1.18	0		conserved hypothetical protein
151	MSMEG_1247	4042.56	-1.45	0		conserved hypothetical protein
152	MSMEG_1248	2018.12	-1.04	0		hypothetical protein
153	MSMEG_1251	553.04	-1.75	0		conserved hypothetical protein
154	MSMEG_1252	4079.19	-0.94	0		conserved hypothetical protein
155	MSMEG_1253	2191.46	-0.87	0.01		conserved hypothetical protein
156	MSMEG_1263	776.77	-2.9	0		conserved hypothetical protein
157	MSMEG_1264	2811.4	-3.5	0		prophage Lp1 protein 5
158	MSMEG_1265	1220.46	-1.54	0		conserved hypothetical protein
159	MSMEG_1316	2063.5	-1.01	0	prfC	peptide chain release factor 3
160	MSMEG_1339	1489.8	-2.96	0	rpmG	ribosomal protein L33
161	MSMEG_1340	5052.94	-2.71	0		conserved hypothetical protein
162	MSMEG_1341	2896.86	-1.76	0		MaoC family protein
163	MSMEG_1342	1952.91	-1.76	0		conserved hypothetical protein
164	MSMEG_1343	494.73	-1.93	0
165	MSMEG_1344	1965.29	-1.55	0		translocase
166	MSMEG_1345	5159.07	-1.15	0		transcription antitermination protein NusG
167	MSMEG_1346	17814.1	-1.14	0	rplK	ribosomal protein L11
168	MSMEG_1347	10562.5	-1.48	0	rplA	ribosomal protein L1
169	MSMEG_1349	792.55	-1.23	0		dgpf domain family protein
170	MSMEG_1350	5007.87	-1.27	0		cyclopropane-fatty-acyl-phospholipid synthase 1
171	MSMEG_1364	26184.7	-0.88	0.02		50S ribosomal protein L10
172	MSMEG_1365	16494	-0.96	0.01	rplL	ribosomal protein L7/L12
173	MSMEG_1366	3103.9	-1.28	0		ABC transporter, ATP-binding protein
174	MSMEG_1367	15873.1	-1.08	0	rpoB	DNA-directed RNA polymerase, beta subunit
175	MSMEG_1368	17647.6	-1.07	0	rpoC	DNA-directed RNA polymerase, beta' subunit
176	MSMEG_1371	198.73	1.09	0.01		conserved hypothetical protein
177	MSMEG_1396	387.95	-0.94	0.03		LprB protein
178	MSMEG_1397	847.47	-1.68	0		transcriptional regulator, TetR family protein
179	MSMEG_1398	10014.7	-1.87	0	rpsL	ribosomal protein S12
180	MSMEG_1399	5076.06	-1.83	0	rpsG	ribosomal protein S7
181	MSMEG_1401	49925.9	-1.45	0	tuf	translation elongation factor Tu
182	MSMEG_1402	1259.25	-1.37	0		hypothetical protein
183	MSMEG_1433	3731.93	-3.95	0		thioesterase
184	MSMEG_1435	13481.8	-2.24	0	rpsJ	ribosomal protein S10
185	MSMEG_1436	4708.89	-2.2	0	rplC	ribosomal protein L3
186	MSMEG_1437	4992.38	-1.8	0	rplD	ribosomal protein L4/L1 family protein
187	MSMEG_1438	3576.31	-1.35	0	rplW	ribosomal protein L23
188	MSMEG_1439	10823.2	-1.23	0	rplB	ribosomal protein L2
189	MSMEG_1440	1952.8	-1.09	0	rpsS	ribosomal protein S19
190	MSMEG_1441	2443.24	-1.36	0		50S ribosomal protein L22
191	MSMEG_1442	5693.57	-1.29	0	rpsC	ribosomal protein S3
192	MSMEG_1443	10054.4	-0.96	0	rplP	ribosomal protein L16
193	MSMEG_1465	3842.97	-2.06	0	rplN	ribosomal protein L14
194	MSMEG_1466	3143.66	-1.52	0	rplX	ribosomal protein L24
195	MSMEG_1467	3196.49	-1.64	0		50S ribosomal protein L5
196	MSMEG_1468	3065.18	-1.35	0	rpsN	ribosomal protein S14p/S29e
197	MSMEG_1469	6088.41	-1.22	0	rpsH	ribosomal protein S8
198	MSMEG_1470	4237.48	-1.11	0		50S ribosomal protein L6
199	MSMEG_1471	2305.56	-1.16	0	rplR	ribosomal protein L18
200	MSMEG_1472	4023.58	-1.68	0	rpsE	ribosomal protein S5
201	MSMEG_1473	469.19	-1.09	0	rpmD	ribosomal protein L30
202	MSMEG_1477	1682.83	-1	0		major facilitator superfamily protein
203	MSMEG_1483	3517.78	-2.01	0		preprotein translocase, SecY subunit
204	MSMEG_1484	1189.6	-1.06	0.01		adenylate kinase
205	MSMEG_1512	2644.61	-1.18	0	rfbB	dTDP-glucose 4,6-dehydratase
206	MSMEG_1519	21317.7	-2.57	0	infA	translation initiation factor IF-1
207	MSMEG_1520	6722.78	-1.57	0	rpmJ	ribosomal protein L36
208	MSMEG_1521	20052.5	-0.96	0	rpsM	ribosomal protein S13p/S18e
209	MSMEG_1522	3970.63	-1.21	0	rpsK	ribosomal protein S11
210	MSMEG_1524	9916.24	-1.49	0	rpoA	DNA-directed RNA polymerase, alpha subunit
211	MSMEG_1525	18573.3	-1.41	0		50S ribosomal protein L17
212	MSMEG_1529	738.92	-1.04	0.03		serine esterase, cutinase family protein
213	MSMEG_1543	2366.54	-0.98	0		eptc-inducible aldehyde dehydrogenase
214	MSMEG_1546	493.01	-1.28	0		coenzyme B12-dependent glycerol dehydrogenasesmall subunit
215	MSMEG_1556	11143.1	-1.42	0	rplM	ribosomal protein L13
216	MSMEG_1557	3305.09	-1.24	0	rpsI	ribosomal protein S9
217	MSMEG_1559	1310.12	-1.2	0	glmM	phosphoglucosamine mutase
218	MSMEG_1582	3250.03	-1.16	0	groS	chaperonin GroS
219	MSMEG_1583	3848.69	-1.01	0.03	groL	chaperonin GroL
220	MSMEG_1600	1566.01	-0.9	0.05		conserved hypothetical protein
221	MSMEG_1601	2577.51	-1.34	0		conserved hypothetical protein
222	MSMEG_1605	1119.4	-1.22	0	phoU	phosphate transport system regulatory proteinPhoU
223	MSMEG_1615	405.41	1.01	0	ggt	gamma-glutamyltranspeptidase
224	MSMEG_1618	2328.58	-1	0.01		hypothetical protein
225	MSMEG_1629	1629.84	-1.26	0		hypothetical protein
226	MSMEG_1634	856.48	-1.52	0		probable forkhead-associated protein
227	MSMEG_1639	211.78	-1.26	0		conserved hypothetical protein
228	MSMEG_1640	1201.85	-1.61	0		ATP/GTP-binding protein
229	MSMEG_1642	4254.51	-1.01	0		ABC transporter, ATP-binding protein
230	MSMEG_1651	771.41	-1.03	0.03	metX	homoserine O-acetyltransferase
231	MSMEG_1652	1514.94	-0.92	0.01		O-acetylhomoserine sulfhydrylase
232	MSMEG_1657	1853.07	-1.07	0.01	trpS	tryptophanyl-tRNA synthetase
233	MSMEG_1662	1904.27	-0.84	0.03		taurine-pyruvate aminotransferase
234	MSMEG_1669	2896.17	-1.11	0	sdhB	succinate dehydrogenase, iron-sulfur protein
235	MSMEG_1670	4640.67	-1.02	0	sdhA	succinate dehydrogenase, flavoprotein subunit
236	MSMEG_1672	1053.46	-1.03	0	sdhC	succinate dehydrogenase, cytochrome b556subunit
237	MSMEG_1677	987.32	-0.9	0.01	aspA	aspartate ammonia-lyase
238	MSMEG_1679	1118.15	-1.15	0		AmiB
239	MSMEG_1680	1447.3	-1.17	0		conserved hypothetical protein
240	MSMEG_1681	856.11	-0.96	0.01		endoribonuclease L-PSP superfamily protein
241	MSMEG_1682	4279.08	-1.23	0		flavin-containing monooxygenase FMO
242	MSMEG_1683	1736.64	-1.03	0		cytosine/purine/uracil/thiamine/allantoinpermease family protein
243	MSMEG_1689	174.72	0.97	0.04		3-oxoacyl-[acyl-carrier-protein] reductase
244	MSMEG_1734	815.66	-1.6	0		conserved hypothetical protein
245	MSMEG_1738	4047	-1.66	0		probable conserved transmembrane protein
246	MSMEG_1743	6594.27	0.98	0		Fatty acid desaturase
247	MSMEG_1744	1122.96	0.92	0		hypothetical protein
248	MSMEG_1767	381.25	-1.13	0.01		conserved hypothetical protein
249	MSMEG_1782	5671.68	-0.91	0.04		oxidoreductase, short chaindehydrogenase/reductase family protein
250	MSMEG_1783	289.24	-0.95	0.02		hypothetical protein
251	MSMEG_1801	318.87	-1.31	0		hypothetical protein
252	MSMEG_1805	546.47	-0.95	0.01		conserved hypothetical protein
253	MSMEG_1807	8468.03	-1.34	0		acetyl-/propionyl-coenzyme A carboxylase alphachain
254	MSMEG_1811	1264.74	-1.34	0	maf	septum formation protein Maf
255	MSMEG_1812	1052.85	-1.19	0		conserved hypothetical protein
256	MSMEG_1813	6425.74	-0.99	0.01		propionyl-CoA carboxylase beta chain
257	MSMEG_1817	3188.68	-0.92	0.01		probable conserved transmembrane protein
258	MSMEG_1824	1558.84	-1.42	0		transcriptional regulator, LytR family protein
259	MSMEG_1825	705.24	-0.95	0.02	rfbD	dTDP-4-dehydrorhamnose reductase
260	MSMEG_1831	3617.85	-1.15	0		Transcription factor WhiB
261	MSMEG_1832	779.65	-1.15	0		conserved hypothetical protein
262	MSMEG_1891	516.12	-0.94	0.03		conserved hypothetical protein
263	MSMEG_1917	736.35	-1.03	0.01		conserved domain protein
264	MSMEG_1919	9543.7	-1.4	0		Transcription factor WhiB
265	MSMEG_1920	1017.68	-1.3	0		diacylglycerol kinase, catalytic region
266	MSMEG_1932	609.8	-0.96	0.04		MmpS3 protein
267	MSMEG_1934	1347.3	-1.11	0		ATP-binding protein
268	MSMEG_1935	3076.56	-1.25	0		TetR-family protein transcriptional regulator
269	MSMEG_1936	1082.44	-1.32	0		conserved hypothetical protein
270	MSMEG_1956	401.49	-0.97	0.01		hypothetical protein
271	MSMEG_1989	228.05	1	0.05		phenoxybenzoate dioxygenase beta subunit
272	MSMEG_1990	287.35	0.98	0.02		conserved hypothetical protein
273	MSMEG_2010	459.23	-1.27	0		stress responsive A/B Barrel Domain superfamilyprotein
274	MSMEG_2027	639.9	1.05	0.05		conserved hypothetical protein TIGR00026
275	MSMEG_2078	4589.49	-1.17	0		antigen 85-C
276	MSMEG_2086	2026.5	-1.27	0	prfB	peptide chain release factor 2
277	MSMEG_2090	1190.93	-1.17	0		putative cell division protein FtsX
278	MSMEG_2091	991.15	-0.92	0.03	smpB	SsrA-binding protein
279	MSMEG_2094	878.01	-0.88	0.02		56kDa selenium binding protein
280	MSMEG_2107	740.84	-0.96	0.04		conserved hypothetical protein
281	MSMEG_2125	351.54	-1.07	0		glycerol operon regulatory protein
282	MSMEG_2144	1031.01	-0.97	0.01		conserved hypothetical protein
283	MSMEG_2156	244.54	0.94	0.04		conserved hypothetical protein
284	MSMEG_2166	276.4	0.97	0.03		transketoloase, C half
285	MSMEG_2171	294.2	0.98	0.03		L-carnitine dehydratase/bile acid-inducibleprotein F
286	MSMEG_2176	741.07	-0.96	0.03		conserved hypothetical protein
287	MSMEG_2217	227.35	1.1	0.01		AMP-dependent synthetase and ligase
288	MSMEG_2228	245.4	1.11	0		oxidoreductase, short chaindehydrogenase/reductase family protein
289	MSMEG_2272	586.14	-1.98	0	hypA	hydrogenase nickel insertion protein HypA
290	MSMEG_2274	132.57	-1.09	0.04	hypC	hydrogenase assembly chaperone HypC/HupF
291	MSMEG_2357	620.28	-0.94	0.05		cysteine desulfurase
292	MSMEG_2358	1168.28	-1.18	0	trmU	tRNA(5-methylaminomethyl-2-thiouridylate)-methyltransferase
293	MSMEG_2369	1049.81	-0.92	0.01		LppZ protein
294	MSMEG_2374	11300.3	-1.11	0	ilvC	ketol-acid reductoisomerase
295	MSMEG_2382	1228.58	-1.03	0		5-carboxymethyl-2-hydroxymuconatedelta-isomerase
296	MSMEG_2387	1323.44	-0.84	0.04	leuC	3-isopropylmalate dehydratase, large subunit
297	MSMEG_2393	1029.38	-1.21	0	gpsA	NAD-dependent glycerol-3-phosphatedehydrogenase
298	MSMEG_2400	4768.87	-1.67	0	rpmB	ribosomal protein L28
299	MSMEG_2401	6691.22	-1.51	0		hypothetical protein
300	MSMEG_2417	1801.13	-0.93	0.04		conserved hypothetical protein
301	MSMEG_2420	1800.05	-0.91	0		hypothetical protein
302	MSMEG_2435	9150.41	-1.61	0		30S ribosomal protein S16
303	MSMEG_2437	624.24	-1.88	0	rimM	16S rRNA processing protein RimM
304	MSMEG_2438	529.4	-1.08	0	trmD	tRNA (guanine-N1)-methyltransferase
305	MSMEG_2440	8323.64	-1.63	0	rplS	ribosomal protein L19
306	MSMEG_2441	2676.79	-1.48	0	lepB	signal peptidase I
307	MSMEG_2476	407.95	-1.16	0		MarR family protein transcriptional regulatoryprotein
308	MSMEG_2494	217.51	1.17	0		Xaa-Pro aminopeptidase
309	MSMEG_2519	17555.6	-1.38	0	rpsB	ribosomal protein S2
310	MSMEG_2520	6281.93	-1.32	0	tsf	translation elongation factor Ts
311	MSMEG_2540	1791.97	-1.45	0	pyrH	uridylate kinase
312	MSMEG_2541	4055.12	-0.9	0.01	frr	ribosome recycling factor
313	MSMEG_2543	1184.84	-1.01	0	cdsA	phosphatidate cytidylyltransferase
314	MSMEG_2553	868.3	-1.25	0		transcriptional regulator, TetR family protein
315	MSMEG_2555	249.37	-1.01	0.04		hypothetical protein
316	MSMEG_2563	276.16	1.03	0.03		cytochrome P450 superfamily protein
317	MSMEG_2565	128.24	1.27	0.01		4-hydroxy-2-oxovalerate aldolase
318	MSMEG_2574	822.77	-1.1	0.01		conserved hypothetical protein
319	MSMEG_2575	1089.44	-1.62	0		conserved hypothetical protein
320	MSMEG_2579	1786.84	-1.21	0		zinc metalloprotease
321	MSMEG_2607	303.26	-1.05	0.03	cbiM	cobalamin biosynthesis protein CbiM
322	MSMEG_2608	225.18	-1.51	0		cobalt transport protein CbiM
323	MSMEG_2613	6435.1	-1.17	0	mqo	malate:quinone-oxidoreductase
324	MSMEG_2615	1311.77	-0.92	0.01		chelatase
325	MSMEG_2619	1723.71	-1.06	0		efflux protein
326	MSMEG_2624	605.74	-1.13	0.04		conserved hypothetical protein
327	MSMEG_2626	10504	-1.53	0		conserved hypothetical protein
328	MSMEG_2628	5243.99	-1.38	0	infB	translation initiation factor IF-2
329	MSMEG_2629	593.71	-1.9	0	rbfA	ribosome-binding factor A
330	MSMEG_2630	853.94	-1.09	0		DHH family protein
331	MSMEG_2652	1078.42	-1.68	0		iron repressor protein
332	MSMEG_2654	2803.04	-1.45	0	rpsO	ribosomal protein S15
333	MSMEG_2655	543.77	-1.58	0		LppU protein
334	MSMEG_2656	7445.42	-0.84	0.04	gpsI	guanosine pentaphosphate synthetaseI/polyribonucleotide nucleotidyltransferase
335	MSMEG_2705	272.37	1.02	0.04	hypE	hydrogenase expression/formation protein HypE
336	MSMEG_2724	966.99	-0.98	0.03		regulatory protein RecX
337	MSMEG_2727	3064.61	-1.19	0		glutamate binding protein
338	MSMEG_2728	755.66	-1.32	0		glutamate transport ATP-binding protein GluA
339	MSMEG_2739	2706.57	-1.4	0		conserved hypothetical protein
340	MSMEG_2743	793.79	-1.22	0	nrdR	transcriptional regulator, NrdR family protein
341	MSMEG_2750	1675.51	-1.05	0.03		iron-dependent repressor IdeR
342	MSMEG_2757	544.92	-1.12	0.02		glutathione S-transferase domain protein
343	MSMEG_2758	12578.7	-1.08	0		sigma factor MysA
344	MSMEG_2764	790.88	-0.99	0.01		probable conserved alanine rich transmembraneprotein
345	MSMEG_2766	295.18	-1.12	0.01		conserved hypothetical protein
346	MSMEG_2768	2603.09	-1.48	0		OB-fold nucleic acid binding domain protein
347	MSMEG_2770	716.63	-1.03	0		probable conserved integral membrane alanine andleucine rich protein
348	MSMEG_2777	766.85	-0.92	0.01		alpha/beta hydrolase fold
349	MSMEG_2779	487.01	-1.02	0.01		conserved hypothetical protein
350	MSMEG_2785	1078.87	-0.86	0.02		putative conserved integral membrane protein
351	MSMEG_2786	1039.43	-0.94	0.02		hydrolase, alpha/beta fold family protein
352	MSMEG_2820	3367	-1.36	0		hypothetical protein
353	MSMEG_2826	2795.28	-1.65	0		hypothetical protein
354	MSMEG_2839	3768.59	-1.52	0		transcriptional accessory protein
355	MSMEG_2840	879.87	-1.82	0		conserved hypothetical protein
356	MSMEG_2905	290.31	1.02	0.01		transcriptional regulator
357	MSMEG_2906	695.49	0.94	0.03		conserved hypothetical protein
358	MSMEG_2926	3166.34	-0.94	0.03		glycine betaine/carnitine/choline transportATP-binding protein opuCA
359	MSMEG_2927	1260.35	-1.96	0		ABC transporter, permease protein OpuCB
360	MSMEG_2931	3267.42	-1.03	0	thrS	threonyl-tRNA synthetase
361	MSMEG_2932	489.95	-1.06	0.02		HIT family protein hydrolase
362	MSMEG_2937	2498.56	-0.91	0.01		pyridoxine biosynthesis protein
363	MSMEG_2943	612.34	-1.25	0	ruvC	crossover junction endodeoxyribonuclease RuvC
364	MSMEG_2961	1935.89	-1.25	0	secD	protein-export membrane protein SecD
365	MSMEG_2962	1065.71	-1.07	0		protein-export membrane protein SecF
366	MSMEG_2963	1007.45	-1.07	0		bacterial extracellular solute-binding protein,family protein 5
367	MSMEG_2964	342.7	-1.02	0.03		adenine phosphoribosyltransferase
368	MSMEG_2974	1265.64	-1.19	0		peptidyl-prolyl cis-trans isomerase,cyclophilin-type
369	MSMEG_3012	246.37	0.99	0.02		acetyl-CoA acetyltransferases
370	MSMEG_3025	4241.91	-1.18	0	alaS	alanyl-tRNA synthetase
371	MSMEG_3026	606.64	-1.51	0		conserved hypothetical protein
372	MSMEG_3027	1041.24	-1.25	0		conserved hypothetical protein
373	MSMEG_3032	676.71	-1.11	0.01		conserved hypothetical protein
374	MSMEG_3035	1313.05	-1.62	0	efp	translation elongation factor P
375	MSMEG_3036	1017.83	-1.68	0	nusB	transcription antitermination factor NusB
376	MSMEG_3041	588.69	-0.98	0.02		thiopurine S-methyltransferase (tpmt)superfamily protein
377	MSMEG_3051	685.7	-1.18	0		guanylate kinase
378	MSMEG_3052	1043.8	-1.62	0		hypothetical protein
379	MSMEG_3053	1336.25	-1.43	0	rpoZ	DNA-directed RNA polymerase, omega subunit
380	MSMEG_3054	1891.35	-1.19	0	coaBC	phosphopantothenoylcysteinedecarboxylase/phosphopantothenate--cysteine ligase
381	MSMEG_3055	2874.41	-1.09	0	metK	S-adenosylmethionine synthetase
382	MSMEG_3058	3226.98	-1.77	0		lipoprotein, nlpa family protein
383	MSMEG_3072	3852.29	-1.05	0		riboflavin biosynthesis protein ribAB
384	MSMEG_3079	692.6	-0.98	0		conserved hypothetical protein
385	MSMEG_3081	368.43	-1.2	0		conserved hypothetical protein
386	MSMEG_3105	937.65	-1.09	0.01	cyoE	protoheme IX farnesyltransferase
387	MSMEG_3121	1342.52	-1	0		DNA-binding protein
388	MSMEG_3125	1382.7	-1.08	0		cysteine desulfurase
389	MSMEG_3126	505.9	-1	0.01		SUF system FeS assembly protein, NifU familyprotein
390	MSMEG_3140	1738.77	-1.03	0.01		ABC transporter ATP-binding protein, possibly inEF-3 subfamily protein
391	MSMEG_3145	1135.23	-0.98	0		secreted cell wall-associated hydrolase
392	MSMEG_3150	1769.41	-1.47	0	fabG	3-oxoacyl-(acyl-carrier-protein) reductase
393	MSMEG_3151	1684.78	-0.96	0.04		[NADH] enoyl-[acyl-carrier-protein] reductase
394	MSMEG_3152	1634.79	-1.34	0	hemH	ferrochelatase
395	MSMEG_3154	861.89	-1.76	0		membrane protein implicated in regulation ofmembrane protease activity
396	MSMEG_3163	707.2	-1.07	0		gp55 protein
397	MSMEG_3164	514.37	-1.4	0		hypothetical protein
398	MSMEG_3178	8497.38	-1.25	0		DNA polymerase III alpha subunit
399	MSMEG_3186	6255.98	-1.26	0	glgX	glycogen debranching enzyme GlgX
400	MSMEG_3187	2169.08	-1.37	0		putative acyltransferase domain protein
401	MSMEG_3196	240.74	-1.43	0		conserved hypothetical protein
402	MSMEG_3219	3886.98	-1.33	0	trpC	indole-3-glycerol phosphate synthase
403	MSMEG_3221	887.41	-1.05	0.01	trpA	tryptophan synthase, alpha subunit
404	MSMEG_3222	2274.15	-0.99	0.02		prolipoprotein diacylglyceryl transferase
405	MSMEG_3228	1238.89	-0.98	0		acyl-CoA thioesterase II
406	MSMEG_3235	2796.1	-1.24	0		ABC-type amino acid transport system, secretedcomponent
407	MSMEG_3247	3678.79	-1.35	0		branched-chain amino acid ABC transportersubstrate-binding protein
408	MSMEG_3249	1048.47	-1.11	0		branched-chain amino acid ABC transporter,permease protein
409	MSMEG_3250	720.91	-1.09	0		ABC transporter, ATP-binding protein
410	MSMEG_3289	3210.81	-1.35	0		gp61 protein
411	MSMEG_3297	1734.13	-2.27	0		transcriptional regulator, CadC
412	MSMEG_3298	619.73	-1.16	0		response regulator receiver domain protein
413	MSMEG_3344	1404.79	-0.95	0		hypothetical protein
414	MSMEG_3359	650.47	-1.31	0		cis-3-chloroacrylic acid dehalogenase, putative
415	MSMEG_3360	870.29	-2.03	0		transcriptional regulator, putative
416	MSMEG_3363	427.55	-1.12	0		regulatory protein, TetR
417	MSMEG_3433	98.18	1.27	0.02		IS1549, transposase
418	MSMEG_3451	874.43	-1.27	0		short-chain dehydrogenase/reductase
419	MSMEG_3454	669.16	-0.98	0.03		hypothetical protein
420	MSMEG_3479	7946.28	-1.13	0.01		thiol peroxidase
421	MSMEG_3483	786.13	-1.3	0		mosc domain protein
422	MSMEG_3489	821.71	-1.14	0		conserved hypothetical protein, putative
423	MSMEG_3491	840.3	-1.91	0		conserved hypothetical protein
424	MSMEG_3494	4694.13	-1.06	0.01		putative secreted protein
425	MSMEG_3495	670.86	-1.22	0		MmpS5 protein
426	MSMEG_3496	2906.43	-1.02	0		MmpL4 protein
427	MSMEG_3499	364.23	-1.39	0		conserved hypothetical protein
428	MSMEG_3507	1780.12	-0.99	0.01		fructose-bisphosphate aldolase class-I
429	MSMEG_3508	565.6	-1.06	0		hydrolase, alpha/beta hydrolase fold familyprotein
430	MSMEG_3531	622.35	-1.42	0		conserved hypothetical protein
431	MSMEG_3537	416.63	-1.14	0		hypothetical protein
432	MSMEG_3538	2916.02	-1.35	0		cyclopropane-fatty-acyl-phospholipid synthase 1
433	MSMEG_3539	264.38	-1.59	0		hypothetical protein
434	MSMEG_3545	498.88	-1.14	0.01		hypothetical protein
435	MSMEG_3566	284.64	-1.15	0		FadD16 protein
436	MSMEG_3583	512.97	1.01	0.01		monooxygenase
437	MSMEG_3588	13.43	2.18	0.04		hypothetical protein
438	MSMEG_3618	1496.1	-1.19	0		alanine and proline-rich secreted protein apa
439	MSMEG_3627	325.52	-1.37	0	ureA	urease, gamma subunit
440	MSMEG_3636	601.61	-0.91	0.05		ferric iron-binding periplasmic protein of ABCtransporter
441	MSMEG_3641	2019.46	-1.06	0.01		conserved hypothetical protein
442	MSMEG_3642	2493.31	-1.07	0	gcvP	glycine dehydrogenase
443	MSMEG_3643	1720.51	-1.56	0		hypothetical protein
444	MSMEG_3644	2261.82	-1.54	0		transcriptional regulator, MerR family protein
445	MSMEG_3645	3117.11	-0.9	0		conserved hypothetical protein
446	MSMEG_3646	804.26	-1.11	0		transcriptional regulator, MerR family protein
447	MSMEG_3647	1591.32	-1.13	0		forkhead-associated protein
448	MSMEG_3661	728.05	-1.22	0		conserved hypothetical protein
449	MSMEG_3674	789.82	-1.73	0		hypothetical protein
450	MSMEG_3680	7557.59	1.12	0		hypothetical protein
451	MSMEG_3689	4517.27	-1.32	0		sodium:solute symporter
452	MSMEG_3740	830.2	-1.12	0	rluB	ribosomal large subunit pseudouridine synthaseB
453	MSMEG_3741	516.22	-1.11	0.01		transcriptional regulator
454	MSMEG_3743	1145.18	-1.75	0	soj	SpoOJ regulator protein
455	MSMEG_3746	1719.36	-1.12	0	pyrG	CTP synthase
456	MSMEG_3754	812.78	-1.29	0		TPR-repeat-containing protein
457	MSMEG_3764	760.29	-1.14	0		conserved hypothetical protein
458	MSMEG_3766	1372.78	-1.32	0		hypothetical protein
459	MSMEG_3768	960.08	-0.93	0.01		macrolide-transport ATP-binding protein abctransporter
460	MSMEG_3770	1649.33	-1.04	0	argG	argininosuccinate synthase
461	MSMEG_3773	480.64	-0.94	0.01	argD	acetylornithine aminotransferase
462	MSMEG_3777	1390.48	-1.32	0	pheT	phenylalanyl-tRNA synthetase, beta subunit
463	MSMEG_3778	985.92	-1.6	0	pheS	phenylalanyl-tRNA synthetase, alpha subunit
464	MSMEG_3791	2357.61	-1.14	0	rplT	ribosomal protein L20
465	MSMEG_3792	5167.82	-1.08	0	rpmI	ribosomal protein L35
466	MSMEG_3793	9721.94	-1.48	0	infC	translation initiation factor IF-3
467	MSMEG_3794	142.62	-1.82	0.04		hypothetical protein
468	MSMEG_3808	5994.33	-0.92	0.01	uvrA	excinuclease ABC, A subunit
469	MSMEG_3811	1917.33	-1.03	0.03		universal stress protein family protein,putative
470	MSMEG_3819	390.74	-1.08	0		conserved hypothetical protein
471	MSMEG_3833	15968.1	-1.23	0		30S ribosomal protein S1
472	MSMEG_3855	594.06	-1.28	0		hypothetical protein
473	MSMEG_3859	1326.62	-2.03	0		glycosyl transferase, group 2 family protein
474	MSMEG_3880	409.11	-1.13	0.02		nitrilase/cyanide hydratase and apolipoproteinN-acyltransferase
475	MSMEG_3883	805.97	-1	0.03		5'-3' exonuclease
476	MSMEG_3885	1820.54	-1.22	0		DEAD/DEAH box helicase
477	MSMEG_3886	1892.89	-1.47	0	tatC	twin arginine-targeting protein translocaseTatC
478	MSMEG_3887	4646.51	-1.03	0	tatA	twin arginine-targeting protein translocase,TatA/E family protein
479	MSMEG_3894	2491.04	-1.08	0.01		proteasome alpha subunit
480	MSMEG_3895	2608.62	-1.03	0		proteasome beta subunit
481	MSMEG_3903	1474.89	-1.57	0.05		Low molecular weight antigen MTB12
482	MSMEG_3929	236.92	1.58	0		[NiFe] hydrogenase, delta subunit, putative
483	MSMEG_3932	813.59	1.47	0		14 kDa antigen
484	MSMEG_3934	1767.55	1.03	0		phosphoenolpyruvate synthase
485	MSMEG_3942	3451.37	1.06	0		conserved hypothetical protein
486	MSMEG_3944	599	1.55	0		two component transcriptional regulatory proteindevr
487	MSMEG_3945	743.63	1.42	0		universal stress protein family protein
488	MSMEG_3948	904.11	1.23	0		acyltransferase, ws/dgat/mgat subfamily protein
489	MSMEG_3951	2778	1.47	0		conserved hypothetical protein
490	MSMEG_4110	949.53	-0.91	0.02		3-hydroxyacyl-CoA dehydrogenase
491	MSMEG_4141	2335.87	1.03	0		conserved hypothetical protein
492	MSMEG_4142	1148.62	-1.41	0		transcriptional repressor, TetR family protein,putative
493	MSMEG_4183	1244.66	-1.19	0		phosphoglycolate phosphatase, chromosomal
494	MSMEG_4192	484.97	-1.26	0		conserved hypothetical protein
495	MSMEG_4193	582.73	-1.02	0.02		phosphoglycerate mutase family protein
496	MSMEG_4197	126.83	-1.46	0		conserved hypothetical protein
497	MSMEG_4199	474.93	-1.24	0		conserved hypothetical protein
498	MSMEG_4215	677.01	-0.92	0.05		phosphoribosyltransferase
499	MSMEG_4216	1103.04	-1.06	0		conserved hypothetical protein
500	MSMEG_4217	3287.66	-1.17	0		DivIVA protein
501	MSMEG_4218	486.19	-0.9	0.05		possible conserved transmembrane protein
502	MSMEG_4222	3879.15	-1.02	0.01	ftsZ	cell division protein FtsZ
503	MSMEG_4224	944.11	-1.03	0		hypothetical protein
504	MSMEG_4229	335.48	-1.04	0.01	murD	UDP-N-acetylmuramoylalanine--D-glutamate ligase
505	MSMEG_4234	335.93	-1.28	0		conserved hypothetical protein
506	MSMEG_4236	7534.77	-2.16	0	mraZ	MraZ protein
507	MSMEG_4237	1748.04	-1.49	0		probable conserved transmembrane protein
508	MSMEG_4240	867.82	-1.06	0.01		polyprenyl synthetase
509	MSMEG_4247	1562.36	-0.85	0.03		probable conserved integral membrane protein
510	MSMEG_4252	391.99	-0.99	0.04		conserved hypothetical protein
511	MSMEG_4256	2430.08	-1.68	0		NLP/P60 family protein
512	MSMEG_4257	968.37	-0.92	0		conserved hypothetical protein
513	MSMEG_4264	217.55	-1.1	0.02		conserved hypothetical protein
514	MSMEG_4265	1038.1	-1.36	0		MmpS3 protein
515	MSMEG_4266	417.28	-1.14	0		hypothetical protein
516	MSMEG_4270	1242.75	-1.29	0		adenosine kinase
517	MSMEG_4273	654.27	-1.07	0		integral membrane protein
518	MSMEG_4276	2929.33	-0.91	0.03	ilvE	branched-chain amino acid aminotransferase
519	MSMEG_4278	2765.05	-1.19	0	gcvT	glycine cleavage system T protein
520	MSMEG_4283	7744.92	-0.98	0	sucB	2-oxoglutarate dehydrogenase, E2 component,dihydrolipoamide succinyltransferase
521	MSMEG_4294	2291.43	-0.99	0.01	glnA	glutamine synthetase, type I
522	MSMEG_4295	1255.78	-1.06	0		hydrolase, alpha/beta fold family protein
523	MSMEG_4296	2281.73	-1.13	0		protease
524	MSMEG_4301	1606.94	-1.06	0.01		acyl-CoA synthase
525	MSMEG_4321	1402.61	-1.92	0		conserved hypothetical protein
526	MSMEG_4322	356.56	-0.97	0.01		conserved hypothetical protein
527	MSMEG_4337	635.34	-0.96	0.02		beta-lactamase
528	MSMEG_4353	283.31	-1.12	0.01		conserved hypothetical protein
529	MSMEG_4354	618.77	-0.9	0.02		dipeptide-binding protein of ABC transportsystem
530	MSMEG_4363	187.22	1.11	0.04		conserved hypothetical protein
531	MSMEG_4404	109.92	1.13	0.04		hypothetical protein
532	MSMEG_4476	516.76	-1.08	0.04		hypothetical protein
533	MSMEG_4482	1192.27	-0.97	0.01		DNA primase
534	MSMEG_4485	4158.27	-1.1	0	glyS	glycyl-tRNA synthetase
535	MSMEG_4500	827.1	1.17	0.01		hypothetical protein
536	MSMEG_4505	1140.6	-1.07	0	hrcA	heat-inducible transcription repressor HrcA
537	MSMEG_4520	130.62	1.06	0.03		sulfate/thiosulfate import ATP-binding proteinCysA
538	MSMEG_4526	2247.8	-2.19	0		hypothetical protein
539	MSMEG_4527	7802.56	-1.38	0		ferredoxin sulfite reductase
540	MSMEG_4533	3079.21	-1.06	0.03		sulfate-binding protein
541	MSMEG_4536	1181.16	-1.27	0		conserved hypothetical protein
542	MSMEG_4557	980.86	-1.23	0		ABC transporter, ATP-binding protein
543	MSMEG_4560	1369.01	-1.12	0		periplasmic binding protein
544	MSMEG_4561	2117.39	-1.15	0		ABC Fe3+-siderophores transporter, periplasmicbinding protein
545	MSMEG_4571	1539.04	-2.3	0	rpsT	ribosomal protein S20
546	MSMEG_4579	261.29	-1.23	0		phosphoglycerate mutase family protein
547	MSMEG_4581	558.35	-1.05	0	nadD	nicotinate (nicotinamide) nucleotideadenylyltransferase
548	MSMEG_4595	1531.09	-1.1	0		probable serine/threonine-protein kinase PknH,putative
549	MSMEG_4598	825.26	-1.26	0	lppH	putative conserved lipoprotein lpph
550	MSMEG_4623	3039.25	-1.48	0		GTP-binding protein Obg/CgtA
551	MSMEG_4624	1881.32	-1.42	0	rpmA	ribosomal protein L27
552	MSMEG_4625	6695.46	-1.56	0	rplU	ribosomal protein L21
553	MSMEG_4626	6868.96	-1.32	0		ribonuclease, Rne/Rng family protein
554	MSMEG_4627	1290.52	-1.67	0.01		nucleoside diphosphate kinase
555	MSMEG_4630	3156.32	-0.87	0.01	valS	valyl-tRNA synthetase
556	MSMEG_4631	849.34	-1.03	0.04		conserved hypothetical protein
557	MSMEG_4671	4101.63	-1.21	0	clpX	ATP-dependent Clp protease, ATP-binding subunitClpX
558	MSMEG_4674	9310.29	-1.01	0	tig	trigger factor
559	MSMEG_4677	399.97	-1.23	0		hypothetical protein
560	MSMEG_4680	914.36	-0.99	0.02	lipP	carboxylesterase, putative
561	MSMEG_4700	5435.09	-0.91	0		ABC-transporter protein, ATP binding component
562	MSMEG_4723	980.65	-0.9	0.03		conserved hypothetical protein
563	MSMEG_4734	1752.24	-1.43	0		hypothetical protein
564	MSMEG_4738	2028.15	-1.51	0		hypothetical protein
565	MSMEG_4739	1031.21	-1.16	0		conserved hypothetical protein
566	MSMEG_4741	1985.25	-1.22	0		MmpL protein
567	MSMEG_4745	1532.46	-1.23	0		ErfK/YbiS/YcfS/YnhG family protein
568	MSMEG_4747	181.09	-1.24	0.02		hypothetical protein
569	MSMEG_4756	1184.9	-1.48	0	acpS	holo-(acyl-carrier-protein) synthase
570	MSMEG_4757	9626.33	-1.18	0		fatty acid synthase
571	MSMEG_4785	463.83	0.9	0.05		mce-family protein mce1f
572	MSMEG_4863	271.82	1.03	0.04		conserved hypothetical protein
573	MSMEG_4896	1456.23	-0.99	0		non-ribosomal peptide synthetase
574	MSMEG_4898	1274.92	-1.25	0		conserved hypothetical protein
575	MSMEG_4902	1032.07	-1.17	0		metal-dependent hydrolase of the beta-lactamasesuperfamily protein III
576	MSMEG_4910	650.38	-1.13	0		ATP-dependent Clp protease adaptor protein ClpS
577	MSMEG_4917	2542	-0.93	0.03		tetratricopeptide repeat domain protein
578	MSMEG_4920	3295.43	-1.13	0		acetyl-CoA acetyltransferase
579	MSMEG_4928	381.74	-1.08	0.01		methylated-DNA--protein-cysteinemethyltransferase
580	MSMEG_4931	135.54	-2.37	0	rrsB
581	MSMEG_4932	2188.36	-2.02	0	murA	UDP-N-acetylglucosamine1-carboxyvinyltransferase
582	MSMEG_4933	725.63	-1.68	0		conserved hypothetical protein
583	MSMEG_4934	1756.9	-1.63	0		ATP:cob(I)alamin adenosyltransferase
584	MSMEG_4935	632.51	-1.75	0	atpC	ATP synthase F1, epsilon subunit
585	MSMEG_4936	2402.88	-1.36	0	atpD	ATP synthase F1, beta subunit
586	MSMEG_4937	1999.43	-1.43	0	atpG	ATP synthase F1, gamma subunit
587	MSMEG_4938	3023.48	-1.38	0	atpA	ATP synthase F1, alpha subunit
588	MSMEG_4939	2778.05	-1.67	0		ATP synthase delta chain
589	MSMEG_4940	1970.54	-1.62	0		bacteriophage lysis protein
590	MSMEG_4941	1221.53	-1.71	0	atpE	ATP synthase F0, C subunit
591	MSMEG_4942	2335.97	-1.63	0	atpB	ATP synthase F0, A subunit
592	MSMEG_4943	229.25	-1.04	0.01		conserved hypothetical protein
593	MSMEG_4950	1536.48	-0.94	0.03	prfA	peptide chain release factor 1
594	MSMEG_4954	5363.56	-1.41	0	rho	transcription termination factor Rho
595	MSMEG_4959	2523.35	-1.12	0	argS	arginyl-tRNA synthetase
596	MSMEG_5005	570.75	-0.89	0.04		LprC protein
597	MSMEG_5013	1303.1	-1.49	0		conserved hypothetical protein
598	MSMEG_5014	5333.56	-2.07	0		copper-translocating P-type ATPase
599	MSMEG_5015	6556.98	-1.82	0		secreted protein
600	MSMEG_5057	648.58	-1.04	0		conserved hypothetical protein
601	MSMEG_5058	2476.9	-1.52	0		ABC transporter, ATP-binding protein SugC
602	MSMEG_5059	943.13	-1.13	0		ABC transporter, permease protein SugB
603	MSMEG_5060	683.05	-0.97	0.01		ABC transporter, permease protein SugA
604	MSMEG_5061	2001.06	-1.41	0		Bacterial extracellular solute-binding protein
605	MSMEG_5070	3042.39	-1.15	0		Trypsin
606	MSMEG_5073	186.93	-1.14	0.04		O-methyltransferase, family protein 3
607	MSMEG_5078	3290.98	-1.09	0	glgC	glucose-1-phosphate adenylyltransferase
608	MSMEG_5089	3031.91	-1.19	0		conserved hypothetical protein
609	MSMEG_5090	917.67	-1.04	0		conserved hypothetical protein
610	MSMEG_5107	232.05	1	0.04		secreted protein
611	MSMEG_5132	3746.57	-1.34	0	typA	GTP-binding protein TypA/BipA
612	MSMEG_5141	318.87	0.99	0.04		nitrate/nitrite transporter protein
613	MSMEG_5169	902.45	-0.98	0		conserved hypothetical protein
614	MSMEG_5195	458.13	-1.6	0		hypothetical protein
615	MSMEG_5196	3955.94	-1.52	0		fasciclin domain protein
616	MSMEG_5221	468.72	-0.99	0.01		GCN5-related N-acetyltransferase
617	MSMEG_5222	1344.37	-1	0	ychF	GTP-binding protein YchF
618	MSMEG_5223	1203.48	-1.32	0		conserved hypothetical protein
619	MSMEG_5224	2150.98	-0.92	0.01	ispH	4-hydroxy-3-methylbut-2-enyl diphosphatereductase
620	MSMEG_5260	493.7	-1.06	0		conserved hypothetical protein
621	MSMEG_5261	1958.09	-1.31	0		mycothiol conjugate amidase Mca
622	MSMEG_5263	5424.44	-1.16	0		transcription elongation factor GreA
623	MSMEG_5264	1006.36	-1.03	0		conserved hypothetical protein
624	MSMEG_5265	1571.38	-0.93	0.02		putative cystathionine gamma-synthase
625	MSMEG_5268	1655.49	-1.17	0		conserved hypothetical protein
626	MSMEG_5269	504.69	-1.25	0		hypothetical protein
627	MSMEG_5271	1467.18	0.96	0.01		esterase
628	MSMEG_5412	1580.4	-1.73	0		immunogenic protein MPT63
629	MSMEG_5416	595.15	-1.18	0		LpqU protein
630	MSMEG_5417	200.71	-1.47	0		hypothetical protein
631	MSMEG_5420	1115.7	-1.09	0		Tat-translocated enzyme
632	MSMEG_5421	3240.97	-2.51	0		hypothetical protein
633	MSMEG_5423	2974.84	-0.89	0.01	mfd	transcription-repair coupling factor
634	MSMEG_5424	501.76	-1.05	0.02		transcriptional regulator, TetR family protein
635	MSMEG_5427	1995.19	-1.05	0		ribose-phosphate pyrophosphokinase
636	MSMEG_5428	922.36	-0.96	0.01	arsC	arsenate reductase
637	MSMEG_5431	1840.77	-1.95	0		ribosomal protein L25, Ctc-form
638	MSMEG_5435	4755.55	-1.24	0		acyl-CoA synthase
639	MSMEG_5438	2978.36	-1.4	0	ksgA	dimethyladenosine transferase
640	MSMEG_5439	1119.53	-1.27	0		resuscitation-promoting factor RpfB
641	MSMEG_5483	1372.25	-1.93	0		porin
642	MSMEG_5485	1357.06	-0.96	0.04		molybdopterin biosynthesis protein
643	MSMEG_5488	1439.78	-1.22	0		DNA-binding response regulator
644	MSMEG_5489	3842.28	-2.58	0	rpmF	ribosomal protein L32
645	MSMEG_5505	1127.7	-1.05	0.01		conserved hypothetical protein
646	MSMEG_5524	4125.88	-0.94	0.04	sucD	succinyl-CoA synthetase, alpha subunit
647	MSMEG_5525	5856.17	-1.32	0	sucC	succinyl-CoA synthetase, beta subunit
648	MSMEG_5526	2293.6	-1.94	0		peptidoglycan-binding LysM
649	MSMEG_5534	3424.24	-0.96	0.01	pcrA	ATP-dependent DNA helicase PcrA
650	MSMEG_5558	1054.8	1.2	0		hypothetical protein
651	MSMEG_5562	637.24	-0.88	0.03	rnhA	RNase H
652	MSMEG_5573	293.82	1.09	0.01		sugar ABC transporter permease protein
653	MSMEG_5576	1280.85	0.98	0		D-mannonate oxidoreductase
654	MSMEG_5585	2289.89	-1.23	0		hypothetical protein
655	MSMEG_5587	848.42	-1.35	0		hypothetical protein
656	MSMEG_5588	766.69	-1.2	0		hypothetical protein
657	MSMEG_5589	1840.35	-1.68	0		manganese transport protein MntH
658	MSMEG_5590	2624.29	-1.03	0		carboxylate-amine ligase Nfa27300
659	MSMEG_5595	563.28	-0.95	0.01		MarR-family protein transcriptional regulator
660	MSMEG_5607	925.97	-1.51	0.03		hypothetical protein
661	MSMEG_5619	305.22	1.04	0.03		acyl-CoA dehydrogenase domain protein
662	MSMEG_5622	285.9	1.05	0.03		putative acyl-CoA dehydrogenase
663	MSMEG_5676	1501.3	-0.97	0		citrate synthase
664	MSMEG_5685	2011.57	-1.46	0		DNA-binding protein
665	MSMEG_5696	1251.03	-1.6	0.01		'Cold-shock' DNA-binding domain protein
666	MSMEG_5700	888.29	-1.67	0		secreted protein
667	MSMEG_5702	653.7	-1.01	0		molybdenum cofactor synthesis domain protein
668	MSMEG_5708	816.97	-0.97	0.01		hypothetical protein
669	MSMEG_5709	686.84	-1.07	0		conserved hypothetical protein
670	MSMEG_5715	1752.99	-1.08	0		conserved hypothetical protein
671	MSMEG_5770	1473.6	-1.44	0		hypothetical protein
672	MSMEG_5771	806.28	-1.3	0		hypothetical protein
673	MSMEG_5775	2053.69	-1.21	0		LytR/CpsA/Psr family protein
674	MSMEG_5776	2673.4	-0.99	0.02	phoU	phosphate transport system regulatory proteinPhoU
675	MSMEG_5784	861.12	-0.9	0.05		transcriptional regulatory protein
676	MSMEG_5785	761.18	-1.01	0		probable exported protein
677	MSMEG_5788	1057.61	-1.43	0		integral membrane protein
678	MSMEG_5789	13373.1	-0.99	0.03		putative thiosulfate sulfurtransferase
679	MSMEG_5792	1478.4	-1.12	0		conserved hypothetical protein
680	MSMEG_5793	326.66	-1.02	0.01		hypothetical protein
681	MSMEG_5800	3396.64	-0.95	0.05	purF	amidophosphoribosyltransferase
682	MSMEG_5868	446.07	-1.05	0		hypothetical protein
683	MSMEG_5872	762.58	-1.09	0.01	phoP	DNA-binding response regulator PhoP
684	MSMEG_5888	583.19	-1.04	0.01		conserved hypothetical protein
685	MSMEG_5889	1309.61	-1.35	0		conserved hypothetical protein
686	MSMEG_5892	2195.55	-0.93	0.04		alpha,alpha-trehalose-phosphate synthase(UDP-forming)
687	MSMEG_5894	1144.18	-1.36	0		conserved hypothetical protein
688	MSMEG_5895	1317.94	-1.14	0		virulence factor mce family protein
689	MSMEG_5896	1036.16	-1.06	0		virulence factor Mce family protein
690	MSMEG_5897	1556.28	-1.15	0		virulence factor mce family protein
691	MSMEG_5899	1646.78	-1.39	0		virulence factor Mce family protein
692	MSMEG_5900	1031.88	-1.05	0		virulence factor Mce family protein
693	MSMEG_5940	613.86	-0.87	0.04		2-keto-4-pentenoate hydratase
694	MSMEG_5950	195.26	1.02	0.03		putative colanic acid biosynthesisacetyltransferase WcaF
695	MSMEG_5969	8503.12	-1.21	0		conserved hypothetical protein
696	MSMEG_5989	772.04	-0.93	0.02		hypothetical protein
697	MSMEG_6044	1143.54	-0.92	0.01		periplasmic binding proteins and sugar bindingdomain of the LacI family protein, putative
698	MSMEG_6064	899.93	-0.94	0.01		lipoprotein
699	MSMEG_6074	1556.73	-1.23	0	cysS	cysteinyl-tRNA synthetase
700	MSMEG_6076	5001.12	-1.11	0	ispD	2-C-methyl-D-erythritol 4-phosphatecytidylyltransferase
701	MSMEG_6081	1327.91	-1.3	0		conserved hypothetical protein
702	MSMEG_6082	2050.58	-1.04	0.01		carbonic anhydrase
703	MSMEG_6083	3507.87	-1.26	0		base excision DNA repair protein, HhH-GPD familyprotein
704	MSMEG_6087	1880.64	-1.05	0		beta-lactamase
705	MSMEG_6090	1565.39	-1.56	0		conserved hypothetical protein
706	MSMEG_6092	1797.26	-1.37	0		Lsr2 protein
707	MSMEG_6093	2500.67	-1.25	0		hypothetical protein
708	MSMEG_6097	472.74	-1.1	0	panC	pantoate--beta-alanine ligase
709	MSMEG_6104	1009.33	-1.06	0.01	folE	GTP cyclohydrolase I
710	MSMEG_6105	6921.56	-1.08	0		cell division protein
711	MSMEG_6110	951.88	-1	0	hpt	hypoxanthine phosphoribosyltransferase
712	MSMEG_6114	3523.38	-1.13	0	ppa	inorganic pyrophosphatase
713	MSMEG_6116	808.7	-0.93	0.04		conserved hypothetical protein
714	MSMEG_6127	8271.62	-0.99	0		anti-anti-sigma factor
715	MSMEG_6128	3384.43	-0.86	0.02		two-component system response regulator
716	MSMEG_6129	7048.35	-1.15	0		conserved hypothetical protein
717	MSMEG_6145	540.6	-0.96	0.01		hypothetical protein
718	MSMEG_6157	6229.96	-1.29	0	topA	DNA topoisomerase I
719	MSMEG_6181	1505.38	-0.91	0.02		conserved hypothetical protein
720	MSMEG_6182	1215.68	-1.03	0.01		conserved hypothetical protein
721	MSMEG_6189	3513.01	-1.31	0		transcriptional regulator, Crp/Fnr familyprotein
722	MSMEG_6193	1347.81	-0.91	0.03		anion-transporting ATPase
723	MSMEG_6201	3235.04	-1.04	0		Transglycosylase
724	MSMEG_6241	980.45	-1.73	0		ATPase associated with various cellularactivities, AAA-5
725	MSMEG_6242	6343.13	-1.85	0		alcohol dehydrogenase, iron-containing
726	MSMEG_6244	153.65	1	0.05		TetR-family protein transcriptional regulator
727	MSMEG_6253	983.57	-1.16	0		fur family protein transcriptional regulator
728	MSMEG_6256	4843.77	-1.25	0	asd	aspartate-semialdehyde dehydrogenase
729	MSMEG_6257	3843.43	-1.5	0		asparate kinase, monofunctional class
730	MSMEG_6279	547.79	-0.9	0.02	recR	recombination protein RecR
731	MSMEG_6280	592.5	-1.36	0		conserved hypothetical protein
732	MSMEG_6286	4133.36	-1.51	0		aspartate transaminase
733	MSMEG_6288	2622.6	-1.58	0		conserved hypothetical protein
734	MSMEG_6307	1625.59	-1.07	0		glutamine-binding periplasmic protein/glutaminetransport system permease protein
735	MSMEG_6352	700.5	-0.97	0.02		conserved hypothetical protein
736	MSMEG_6354	1221.05	-1.24	0		serine esterase, cutinase family protein
737	MSMEG_6355	1336.5	-0.9	0.04		hypothetical protein
738	MSMEG_6365	1768.54	-1.02	0		conserved hypothetical protein
739	MSMEG_6382	2378.35	-1.04	0		oxidoreductase, FAD-binding
740	MSMEG_6384	2722.35	-0.87	0.01	katG	catalase/peroxidase HPI
741	MSMEG_6391	5070.57	-1.37	0		propionyl-CoA carboxylase beta chain
742	MSMEG_6392	10921.5	-0.99	0		polyketide synthase
743	MSMEG_6393	7071.74	-1.16	0		acyl-CoA synthase
744	MSMEG_6398	7645.51	-1.83	0		antigen 85-A
745	MSMEG_6399	2295.58	-0.95	0.02		antigen 85-C
746	MSMEG_6401	1322.91	-1	0		prenyltransferase, UbiA family protein
747	MSMEG_6402	309.84	-1.12	0.01		PAP2 superfamily protein
748	MSMEG_6403	3305.8	-0.94	0.04		bifunctional udp-galactofuranosyl transferaseglft
749	MSMEG_6404	4687.56	-1.35	0	glf	UDP-galactopyranose mutase
750	MSMEG_6405	1025.81	-0.86	0.04		Erp protein
751	MSMEG_6410	2457.19	-0.98	0.01		Rieske 2Fe-2S family protein
752	MSMEG_6414	2081.35	-1.29	0		conserved hypothetical protein
753	MSMEG_6415	277.66	-1.06	0.01		conserved hypothetical protein
754	MSMEG_6426	317.33	-1.36	0		conserved hypothetical protein
755	MSMEG_6430	2614.7	-1.35	0		hypothetical protein
756	MSMEG_6431	1685.53	-1.77	0		conserved hypothetical protein
757	MSMEG_6432	654.77	-1.18	0		conserved hypothetical protein
758	MSMEG_6458	1241.71	-0.88	0.03		glutamate synthase, small subunit
759	MSMEG_6459	3280.33	-0.83	0.03		ferredoxin-dependent glutamate synthase 1
760	MSMEG_6502	515.05	-1.13	0		conserved hypothetical protein
761	MSMEG_6514	3838.01	-1.02	0		trehalose synthase-fused probable maltokinase
762	MSMEG_6515	7048.86	-1.76	0	treS	trehalose synthase
763	MSMEG_6516	386.01	-1.16	0		hypothetical protein
764	MSMEG_6517	711.3	-2.28	0		hypothetical protein
765	MSMEG_6518	1402.42	-1.44	0		conserved hypothetical protein
766	MSMEG_6519	516.89	-1.24	0		pyridoxamine 5'-phosphate oxidase familyprotein
767	MSMEG_6540	1860.56	-1.53	0		virulence factor Mce family protein
768	MSMEG_6541	664.03	-1.46	0		anti-sigma factor antagonist
769	MSMEG_6542	573.63	-1.25	0		B12 binding domain protein
770	MSMEG_6574	460.59	-1.03	0.03		conserved hypothetical protein
771	MSMEG_6596	1174.23	-1.15	0		conserved hypothetical protein
772	MSMEG_6612	1134.96	-1.15	0	moxR	ATPase, MoxR family protein
773	MSMEG_6635	342.59	-1.05	0		alpha subunit of malonate decarboxylase
774	MSMEG_6636	1634.13	-1.57	0		[Mn] superoxide dismutase
775	MSMEG_6665	923.38	-1.04	0.02		integral membrane protein
776	MSMEG_6718	407.14	1.07	0		transporter, major facilitator family protein
777	MSMEG_6739	1465	-0.87	0.03		hypothetical protein
778	MSMEG_6752	1311.5	-1.07	0		endoglucanase A
779	MSMEG_6754	1893.98	-1.49	0		MaoC like domain protein
780	MSMEG_6757	547.18	-1.31	0		glycerol operon regulatory protein
781	MSMEG_6758	8928.58	-1.28	0		transport integral membrane protein
782	MSMEG_6760	3567.45	-1.24	0		conserved hypothetical protein
783	MSMEG_6761	9101.95	-1.45	0		glycerol-3-phosphate dehydrogenase 2
784	MSMEG_6762	1558.08	-1.7	0		transcriptional regulator
785	MSMEG_6821	1146.66	-1.06	0		NLP/P60 family protein
786	MSMEG_6822	2169.73	-1.08	0		beta-lactamase
787	MSMEG_6851	149.35	1.19	0.01		phosphatidylethanolamine-binding protein
788	MSMEG_6892	2558.96	-0.79	0.05		replicative DNA helicase
789	MSMEG_6894	3134.47	-1.38	0	rplI	ribosomal protein L9
790	MSMEG_6895	1235.08	-1.49	0	rpsR	ribosomal protein S18
791	MSMEG_6896	3239.84	-1.81	0		single-stranded DNA-binding protein
792	MSMEG_6897	8019.64	-1.44	0	rpsF	ribosomal protein S6
793	MSMEG_6900	2902.69	-1.19	0		penicillin-binding protein 1
794	MSMEG_6901	1557.41	-1.63	0		conserved hypothetical protein
795	MSMEG_6903	1675.57	-2.69	0		transcriptional regulator, PadR family protein
796	MSMEG_6904	3166.23	-1.95	0		myo-inositol-1-phosphate synthase
797	MSMEG_6917	4028.28	-0.93	0	leuS	leucyl-tRNA synthetase
798	MSMEG_6920	732.97	-1.26	0		hypothetical protein
799	MSMEG_6921	1522.93	-1.29	0		conserved hypothetical protein
800	MSMEG_6935	2445.21	-1.37	0		N-acetylmuramoyl-L-alanine amidase
801	MSMEG_6939	2079.64	-0.82	0.03		Soj family protein
802	MSMEG_6941	4572.45	-1.29	0		R3H domain-containing protein
803	MSMEG_6942	5011.36	-1.14	0		membrane protein OxaA
804	MSMEG_6944	1305.86	-1.92	0		conserved hypothetical protein, putative
805	MSMEG_6945	1119.18	-2.04	0	rnpA	ribonuclease P protein component
806	MSMEG_6946	471.92	-1.77	0	rpmH	ribosomal protein L34
807	MSMEG_6947	2047.6	-1.2	0	dnaA	chromosomal replication initiator protein DnaA

## Sheet: csm6mu
Table S4 Differentially expressed genes in csm6-expressing and dcsm6CARF-expressing strain
DEGs in dcsm6mu-OE
	locus_tag	baseMean	log2FoldChange	padj	gene	product
1	MSMEG_0267	1961.89	-1.17	0		esterase
2	MSMEG_0371	1837.67	1.15	0		MaoC like domain protein
3	MSMEG_0372	2860.71	1.11	0.01		oxidoreductase, short chaindehydrogenase/reductase family protein
4	MSMEG_0451	1854.73	-0.99	0.01		oxidoreductase, FAD-linked
5	MSMEG_0575	540.83	1.72	0		MmpS1 protein
6	MSMEG_0576	3332.43	2.01	0		MmpL4 protein
7	MSMEG_0686	522.03	-1.15	0		oxidoreductase
8	MSMEG_0931	1228.41	-1.16	0		hypothetical protein
9	MSMEG_1076	10245.6	-1.17	0		conserved hypothetical protein
10	MSMEG_1077	4948.66	-1.11	0		conserved hypothetical protein
11	MSMEG_1114	648.21	1.18	0		short chain dehydrogenase
12	MSMEG_1235	725.67	-1.04	0		sulfate permease
13	MSMEG_1236	2491.85	-2.31	0		Mpr protein
14	MSMEG_1237	352.75	-1.81	0		hypothetical protein
15	MSMEG_1238	1882.7	-0.94	0.01		type III restriction enzyme, res subunit
16	MSMEG_1263	776.77	-2.35	0		conserved hypothetical protein
17	MSMEG_1264	2811.4	-2.67	0		prophage Lp1 protein 5
18	MSMEG_1265	1220.46	-1.06	0		conserved hypothetical protein
19	MSMEG_1433	3731.93	-1.13	0		thioesterase
20	MSMEG_1435	13481.8	-1.16	0	rpsJ	ribosomal protein S10
21	MSMEG_1436	4708.89	-1.11	0.03	rplC	ribosomal protein L3
22	MSMEG_1437	4992.38	-1.07	0.01	rplD	ribosomal protein L4/L1 family protein
23	MSMEG_1438	3576.31	-0.99	0.01	rplW	ribosomal protein L23
24	MSMEG_1514	812.95	1.06	0.02		conserved hypothetical protein
25	MSMEG_1519	21317.7	-0.94	0.01	infA	translation initiation factor IF-1
26	MSMEG_1558	2018.15	-1.08	0		conserved hypothetical protein
27	MSMEG_1741	1680.79	1.3	0		TetR-family protein transcriptional regulator
28	MSMEG_1744	1122.96	1.02	0		hypothetical protein
29	MSMEG_1754	362.34	1.29	0		conserved hypothetical protein
30	MSMEG_1755	325.44	1.6	0		anti-sigm factor, ChrR
31	MSMEG_1782	5671.68	-1.01	0.02		oxidoreductase, short chaindehydrogenase/reductase family protein
32	MSMEG_2027	639.9	1.46	0		conserved hypothetical protein TIGR00026
33	MSMEG_2080	4693.87	1.03	0.01		putative acyl-CoA dehydrogenase
34	MSMEG_2081	8660.98	0.92	0.05		putative acyl-CoA dehydrogenase
35	MSMEG_2177	466.18	1.17	0		fmnh2-utilizing oxygenase
36	MSMEG_2262	440.26	1.28	0	hybA	hydrogenase-2, small subunit
37	MSMEG_2791	350.81	1.84	0		pyridoxamine 5'-phosphate oxidase familyprotein
38	MSMEG_2850	513.37	0.97	0.05		mycobacterial family protein 11 protein
39	MSMEG_2851	355.65	1.16	0		conserved hypothetical protein
40	MSMEG_2905	290.31	1.59	0		transcriptional regulator
41	MSMEG_2906	695.49	1.67	0		conserved hypothetical protein
42	MSMEG_3058	3226.98	-1.19	0		lipoprotein, nlpa family protein
43	MSMEG_3139	1020.44	1.05	0		enoyl-CoA hydratase/isomerase
44	MSMEG_3184	3119.71	-1.09	0	treZ	malto-oligosyltrehalose trehalohydrolase
45	MSMEG_3232	474.87	1.26	0	cydB	cytochrome D ubiquinol oxidase, subunit II
46	MSMEG_3233	1619.23	1.5	0		cytochrome D ubiquinol oxidase subunit 1
47	MSMEG_3297	1734.13	-1.14	0		transcriptional regulator, CadC
48	MSMEG_3323	380.73	1.75	0		conserved hypothetical protein
49	MSMEG_3325	2122.17	1.75	0		conserved hypothetical protein
50	MSMEG_3384	417.18	1.73	0		isoflavone reductase
51	MSMEG_3385	159.37	1.6	0		hypothetical protein
52	MSMEG_3447	466.25	1.35	0		two-component system response regulator
53	MSMEG_3583	512.97	1.36	0		monooxygenase
54	MSMEG_3680	7557.59	1.86	0		hypothetical protein
55	MSMEG_3784	207.48	1.15	0.03		transcriptional regulator, IclR family protein
56	MSMEG_3792	5167.82	-0.93	0.05	rpmI	ribosomal protein L35
57	MSMEG_3859	1326.62	-1.08	0.02		glycosyl transferase, group 2 family protein
58	MSMEG_3914	436.14	1.09	0		beta-lactamase
59	MSMEG_3929	236.92	1.43	0		[NiFe] hydrogenase, delta subunit, putative
60	MSMEG_3931	422.78	1.62	0		[NiFe] hydrogenase, beta subunit, putative
61	MSMEG_3932	813.59	2.1	0		14 kDa antigen
62	MSMEG_3933	1339.2	1.58	0		conserved hypothetical protein
63	MSMEG_3934	1767.55	1.92	0		phosphoenolpyruvate synthase
64	MSMEG_3935	3899.83	1.15	0		conserved hypothetical protein
65	MSMEG_3939	607.53	1.46	0		universal stress protein family protein
66	MSMEG_3940	706.14	1.54	0		universal stress protein family protein
67	MSMEG_3941	883.11	1.27	0		GAF family protein
68	MSMEG_3942	3451.37	1.89	0		conserved hypothetical protein
69	MSMEG_3943	817.55	1.82	0		conserved hypothetical protein
70	MSMEG_3944	599	2.38	0		two component transcriptional regulatory proteindevr
71	MSMEG_3945	743.63	2.17	0		universal stress protein family protein
72	MSMEG_3946	1378.68	2.45	0		probable conserved transmembrane protein
73	MSMEG_3947	510.15	1.32	0		6-phosphofructokinase isozyme 2
74	MSMEG_3948	904.11	1.87	0		acyltransferase, ws/dgat/mgat subfamily protein
75	MSMEG_3951	2778	2.24	0		conserved hypothetical protein
76	MSMEG_3952	5369.26	1.57	0		conserved hypothetical protein
77	MSMEG_3955	1140.89	1.32	0		conserved hypothetical protein
78	MSMEG_4063	943.25	1.24	0		amidohydrolase family protein
79	MSMEG_4078	872.42	0.93	0.03		hypothetical metabolite transport protein YaaU
80	MSMEG_4141	2335.87	1.85	0		conserved hypothetical protein
81	MSMEG_4351	1185.15	2.15	0		putative oxidoreductase YjgI
82	MSMEG_4352	616.65	1.38	0		putative secreted protein
83	MSMEG_4499	916.1	2.31	0		hypothetical protein
84	MSMEG_4500	827.1	2.26	0		hypothetical protein
85	MSMEG_4688	3773.94	1.43	0		conserved hypothetical protein, putative
86	MSMEG_4961	429.23	2.2	0		hypothetical protein
87	MSMEG_5029	746.74	1.11	0		alkanal monooxygenase alpha chain
88	MSMEG_5117	596.9	1.15	0		proline dehydrogenase
89	MSMEG_5133	294.77	1.28	0		hypothetical protein
90	MSMEG_5134	581.24	1.47	0		hypothetical protein
91	MSMEG_5135	4080.85	1.51	0		hypothetical protein
92	MSMEG_5136	6973.57	1.08	0.04		helix-turn-helix motif
93	MSMEG_5244	5588.04	1.51	0		two component transcriptional regulatory proteindevr
94	MSMEG_5245	10031.1	1.14	0		universal stress protein family protein
95	MSMEG_5271	1467.18	1.53	0		esterase
96	MSMEG_5294	164.28	1.39	0		hypothetical protein
97	MSMEG_5298	502.19	1.42	0		hypothetical protein
98	MSMEG_5299	336.63	1.28	0		hypothetical protein
99	MSMEG_5302	883.09	-0.97	0.01		aerobic C4-dicarboxylate transport protein
100	MSMEG_5355	627.4	1.62	0		hypothetical protein
101	MSMEG_5421	3240.97	-2.58	0		hypothetical protein
102	MSMEG_5431	1840.77	-1.08	0		ribosomal protein L25, Ctc-form
103	MSMEG_5434	631.74	1.11	0		hypothetical protein
104	MSMEG_5558	1054.8	2.15	0		hypothetical protein
105	MSMEG_5576	1280.85	1.28	0		D-mannonate oxidoreductase
106	MSMEG_5590	2624.29	-1.01	0		carboxylate-amine ligase Nfa27300
107	MSMEG_5731	471.96	1.18	0.01		transcriptional regulator, GntR family protein
108	MSMEG_5732	3721.83	1.69	0		monooxygenase
109	MSMEG_5772	3273.53	1.39	0		cytospin-A, putative
110	MSMEG_5773	14991.9	1.3	0		fatty acid desaturase
111	MSMEG_6139	552.89	1.08	0.04		putative HTH-type transcriptional regulator
112	MSMEG_6141	1550.45	0.98	0.02		N-acyl-D-glutamate amidohydrolase
113	MSMEG_6203	1975.85	0.98	0.01		cysteine synthase/cystathionine beta-synthasefamily protein
114	MSMEG_6211	554.23	-1.04	0.05		hypothetical protein
115	MSMEG_6345	517.7	1.1	0.02		conserved hypothetical protein
116	MSMEG_6346	667.01	1.02	0.01		hypothetical protein
117	MSMEG_6399	2295.58	1.12	0		antigen 85-C
118	MSMEG_6423	3836.14	1.04	0.01		Glycerophosphoryl diester phosphodiesterasefamily protein
119	MSMEG_6430	2614.7	-0.98	0		hypothetical protein
120	MSMEG_6431	1685.53	-1.24	0		conserved hypothetical protein
121	MSMEG_6440	6357.66	1.88	0		monooxygenase, flavin-binding family protein
122	MSMEG_6454	3228.35	1.52	0		conserved hypothetical protein
123	MSMEG_6455	1397.95	1.45	0		conserved hypothetical protein
124	MSMEG_6467	29393.4	-1.02	0.01		starvation-induced DNA protecting protein
125	MSMEG_6612	1134.96	-0.99	0	moxR	ATPase, MoxR family protein
126	MSMEG_6753	1038.4	1.58	0		oxidoreductase, short chaindehydrogenase/reductase family protein
127	MSMEG_6755	1458.36	1.58	0		isoflavone reductase
128	MSMEG_6758	8928.58	-1.09	0.01		transport integral membrane protein
129	MSMEG_6858	606.81	1.09	0		epoxide hydrolase 1
130	MSMEG_6859	930.81	1.77	0		oxidoreductase
131	MSMEG_6881	623.82	0.95	0.01		transcriptional regulator, GntR family protein
132	MSMEG_6903	1675.57	-1.92	0		transcriptional regulator, PadR family protein
133	MSMEG_6904	3166.23	-1.38	0		myo-inositol-1-phosphate synthase
134	MSMEG_6933	4543.23	1.06	0	trxB	thioredoxin-disulfide reductase
